# Supplementary material for: Analysis of Heart Rate, Perception of Physical Effort and Performance of Individuals with Down Syndrome Submitted to a Protocol of Virtual Games for Home-Based Telerehabilitation
Source: Healthcare (Basel). 2023 Jun 30;11(13):1894. doi: 10.3390/healthcare11131894 (PMC10341266; doi:10.3390/healthcare11131894)
Supplement: Supplementary file 1 [file healthcare-11-01894-s001.zip]

Archive with 2 entries (2 files):
- Supplementary_Material - SD longitudinal.docx
- Supplementary_Material - SDxTD.docx
